# Supplementary material for: A Subcircuit in the Suprachiasmatic Nucleus Generates Wakefulness
Source: Adv Sci (Weinh). 2025 Jul 21;12(39):e05131. doi: 10.1002/advs.202505131 (PMC12533371; doi:10.1002/advs.202505131)
Supplement: Supplementary file 2 — Supplemental Table 1 [file ADVS-12-e05131-s002.xlsx]

## Sheet: Fig. 1B
	Sleep										Wakefulness
	ANOVA table	DF	F (DFn, DFd)	P value							ANOVA table	DF	MS	F (DFn, DFd)	P value
	Interaction	7	F (7, 64) = 17.53	P<0.001							Interaction	7	0.402	F (7, 64) = 17.53	P<0.001
	Main Factor	1	F (1, 64) = 67.74	P<0.001							Main Factor	1	1.553	F (1, 64) = 67.74	P<0.001
	Holm-Sidak's multiple comparisons test	Mean Diff.	Significant?	Summary	Adjusted P Value						Holm-Sidak's multiple comparisons test	Mean Diff.	Significant?	Summary	Adjusted P Value
	Veh/CNO										Veh/CNO
	15:00	0.4617	Yes	***	<0.001						15:00	-0.4604	Yes	***	<0.001
	16:00	0.5606	Yes	***	<0.001						16:00	-0.559	Yes	***	<0.001
	17:00	0.7472	Yes	***	<0.001						17:00	-0.7452	Yes	***	<0.001
	18:00	0.5772	Yes	***	<0.001						18:00	-0.5756	Yes	***	<0.001
	19:00	0.4306	Yes	***	<0.001						19:00	-0.4294	Yes	***	<0.001
	20:00	-0.005	No	ns	0.9586						20:00	0.004986	No	ns	0.9586
	21:00	-0.2044	No	ns	0.0728						21:00	0.2039	No	ns	0.0728
	22:00	-0.3322	Yes	**	0.0029						22:00	0.3313	Yes	**	0.0029
	Test details	Mean 1	Mean 2	Mean Diff.	SE of diff.	N1	N2	t	DF		Test details	Mean 1	Mean 2	Mean Diff.	SE of diff.	N1	N2	t	DF
	Veh/CNO										Veh/CNO
	15:00	0.5633	0.1017	0.4617	0.09603	5	5	4.807	64		15:00	0.4355	0.8958	-0.4604	0.09577	5	5	4.807	64
	16:00	0.5606	0	0.5606	0.09603	5	5	5.837	64		16:00	0.441	1	-0.559	0.09577	5	5	5.837	64
	17:00	0.7472	0	0.7472	0.09603	5	5	7.781	64		17:00	0.2548	1	-0.7452	0.09577	5	5	7.781	64
	18:00	0.5772	0	0.5772	0.09603	5	5	6.011	64		18:00	0.4244	1	-0.5756	0.09577	5	5	6.011	64
	19:00	0.4472	0.01667	0.4306	0.09603	5	5	4.483	64		19:00	0.554	0.9834	-0.4294	0.09577	5	5	4.483	64
	20:00	0.1417	0.1467	-0.005	0.09603	5	5	0.05207	64		20:00	0.8587	0.8537	0.004986	0.09577	5	5	0.05207	64
	21:00	0	0.2044	-0.2044	0.09603	5	5	2.129	64		21:00	1	0.7961	0.2039	0.09577	5	5	2.129	64
	22:00	0.004444	0.3367	-0.3322	0.09603	5	5	3.46	64		22:00	0.9956	0.6643	0.3313	0.09577	5	5	3.46	64

## Sheet: Fig. 1F
	Paired t test
	P value	0.0227
	P value summary	*
	One- or two-tailed P value?	Two-tailed
	t, df	t=4.331, df=3
	Number of pairs	4

## Sheet: Fig. 1G
	Paired t test
	P value	0.0429
	P value summary	*
	One- or two-tailed P value?	Two-tailed
	t, df	t=3.385, df=3
	Number of pairs	4

## Sheet: Fig. 2F
	ANOVA summary
	F	0.02268
	P value	0.9777
	P value summary	ns
	Significant diff. among means (P < 0.05)?	No
	R square	0.007502
	Tukey's multiple comparisons test	Mean Diff.	95.00% CI of diff.	Significant?	Summary	Adjusted P Value
	Pre vs. Stim	-0.5533	-9.787 to 8.680	No	ns	0.9816
	Pre vs. Post	-0.5567	-9.790 to 8.677	No	ns	0.9814
	Stim vs. Post	-0.003333	-9.237 to 9.230	No	ns	>0.9999
	Test details	Mean 1	Mean 2	Mean Diff.	SE of diff.	n1	n2	q	DF
	Pre vs. Stim	6.667	7.22	-0.5533	3.009	3	3	0.26	6
	Pre vs. Post	6.667	7.223	-0.5567	3.009	3	3	0.2616	6
	Stim vs. Post	7.22	7.223	-0.003333	3.009	3	3	0.001566	6

## Sheet: Fig. 2I
	ANOVA summary
	F	300.9
	P value	<0.001
	P value summary	***
	Significant diff. among means (P < 0.05)?	Yes
	R square	0.9853
	Tukey's multiple comparisons test	Mean Diff.	95.00% CI of diff.	Significant?	Summary	Adjusted P Value
	Pre vs. Stim	-87.5	-99.06 to -75.95	Yes	***	<0.001	A-B
	Pre vs. Post	-88.34	-99.89 to -76.78	Yes	***	<0.001	A-C
	Stim vs. Post	-0.8325	-12.39 to 10.72	No	ns	0.978	B-C
	Test details	Mean 1	Mean 2	Mean Diff.	SE of diff.	n1	n2	q	DF
	Pre vs. Stim	11.67	99.17	-87.5	4.139	4	4	29.9	9
	Pre vs. Post	11.67	100	-88.34	4.139	4	4	30.18	9
	Stim vs. Post	99.17	100	-0.8325	4.139	4	4	0.2845	9

## Sheet: Fig. 3F
	Wakefulness
	ANOVA table	SS	DF	MS	F (DFn, DFd)	P value
	Interaction	74.05	1	74.05	F (1, 6) = 13.79	P=0.0099
	Main Factor	183.5	1	183.5	F (1, 6) = 16.60	P=0.0065
	Sidak's multiple comparisons test	Predicted (LS) mean diff.	95.00% CI of diff.	Significant?	Summary	Adjusted P Value
	tdTomato/Cre-tdTomato
	CT0-12	-2.47	-7.643 to 2.703	No	ns	0.4319
	CT12-24	-11.08	-16.25 to -5.902	Yes	***	0.0003
	Test details	Predicted (LS) mean 1	Predicted (LS) mean 2	Predicted (LS) mean diff.	SE of diff.	N1	N2	t	DF
	tdTomato/Cre-tdTomato
	Day	31	33.47	-2.47	2.026	4	4	1.219	12
	Night	66.35	77.42	-11.08	2.026	4	4	5.466	12

## Sheet: Fig. 3G
	NREM
	ANOVA table	SS	DF	MS	F (DFn, DFd)	P value
	Interaction	64.52	1	64.52	F (1, 6) = 19.43	P=0.0045
	Main Factor	248.5	1	248.5	F (1, 6) = 20.30	P=0.0041
	Sidak's multiple comparisons test	Predicted (LS) mean diff.	95.00% CI of diff.	Significant?	Summary	Adjusted P Value
	tdTomato/Cre-tdTomato
	CT0-12	3.865	-1.171 to 8.901	No	ns	0.142
	CT12-24	11.9	6.862 to 16.93	Yes	***	0.0001
	Test details	Predicted (LS) mean 1	Predicted (LS) mean 2	Predicted (LS) mean diff.	SE of diff.	N1	N2	t	DF
	tdTomato/Cre-tdTomato
	Day	62.52	58.66	3.865	1.972	4	4	1.96	12
	Night	32.58	20.68	11.9	1.972	4	4	6.032	12

## Sheet: Fig. 3H
	REM
	ANOVA table	SS	DF	MS	F (DFn, DFd)	P value
	Interaction	0.6683	1	0.6683	F (1, 6) = 1.175	P=0.3200
	Main Factor	3.911	1	3.911	F (1, 6) = 7.024	P=0.0380
	Sidak's multiple comparisons test	Predicted (LS) mean diff.	95.00% CI of diff.	Significant?	Summary	Adjusted P Value
	tdTomato/Cre-tdTomato
	CT0-12	-1.398	-2.752 to -0.04320	Yes	*	0.0431
	CT12-24	-0.58	-1.934 to 0.7743	No	ns	0.5039
	Test details	Predicted (LS) mean 1	Predicted (LS) mean 2	Predicted (LS) mean diff.	SE of diff.	N1	N2	t	DF
	tdTomato/Cre-tdTomato
	Day	6.47	7.868	-1.398	0.5305	4	4	2.635	12
	Night	1.32	1.9	-0.58	0.5305	4	4	1.093	12

## Sheet: Fig. 4C
	Unpaired t test
	P value	0.3108
	P value summary	ns
	One- or two-tailed P value?	No
	One- or two-tailed P value?	Two-tailed
	t, df	t=1.107, df=6

## Sheet: Fig. 4D
	Unpaired t test
	P value	0.7478
	P value summary	ns
	One- or two-tailed P value?	No
	One- or two-tailed P value?	Two-tailed
	t, df	t=0.3367, df=6

[truncated: 27 more sheets: Fig. 5F, Fig. 5G, Fig. 5H, Fig. 6C, Fig. 6D, Fig. 6E, Fig. 7E, Fig. 7G, Fig. 7I, Fig. S1D, Fig. S1E, Fig. S2F, Fig. S3C, Fig. S4D, Fig. S4E, Fig. S4F, Fig. S5C, Fig. S5D, Fig. S5F, Fig. S6E …]
